# Supplementary material for: Diazepam Photocatalytic Degradation in Laboratory- vs. Pilot-Scale Systems: Differences in Degradation Products and Reaction Kinetics
Source: Nanomaterials (Basel). 2025 May 29;15(11):827. doi: 10.3390/nano15110827 (PMC12158053; doi:10.3390/nano15110827)
Supplement: Supplementary file 1 [file nanomaterials-15-00827-s001.zip]

Archive with 1 entries (1 files):
- nanomaterials-3636974-supplementary.pdf
